# Supplementary material for: Unveiling the Gaps: Machine Learning Models for Unmeasured Ions
Source: Diagnostics (Basel). 2026 Feb 1;16(3):427. doi: 10.3390/diagnostics16030427 (PMC12897467; doi:10.3390/diagnostics16030427)
Supplement: Supplementary file 1 [file diagnostics-16-00427-s001.zip]

Archive with 1 entries (1 files):
- diagnostics-4076826-supplementary.pdf
